# Supplementary material for: The Role of Iron in Brain Development: A Systematic Review
Source: Nutrients. 2020 Jul 5;12(7):2001. doi: 10.3390/nu12072001 (PMC7400887; doi:10.3390/nu12072001)
Supplement: Supplementary file 1 [file nutrients-12-02001-s001.zip]

Archive with 4 entries (4 files):
- Supplementary material/~$bles S3-S6 McCann et al 2020.docx
- Supplementary material/Table S1 PRISMA Checklist McCann et al. 2020.doc
- Supplementary material/Table S2 Search Strategy McCann et al. 2020.docx
- Supplementary material/Tables S3-S6 McCann et al 2020.docx
